# Supplementary material for: Microbial and chemical dynamics of a toxic dinoflagellate bloom
Source: PeerJ. 2020 Jul 21;8:e9493. doi: 10.7717/peerj.9493 (PMC7676380; doi:10.7717/peerj.9493)
Supplement: Supplemental Information 7 [file peerj-08-9493-s007.r]

# libraries for sparse CCA
library(PMA)
library(ade4)
library(genefilter)
library(gtools)
library(ggplot2)
library(ggrepel)
library(textshape)
library(DESeq2)

# libraries for sparse CCA
library(PMA)
library(ade4)
library(genefilter)
library(gtools)
library(ggplot2)
library(ggrepel)
library(textshape)
library(DESeq2)

# import ASV table (eg "table_IDs_sterivex")
microbe <- column_to_rownames(table_3, 'ID')

# import NMR data
# convert bins to rownames
NMR <- column_to_rownames(Preprocessed_NMR_three, 'NMRBin')

# convert all to matrices
microbe <- as.matrix(microbe)
NMR <- as.matrix(NMR)

#### Sparse CCA #############
# filter out taxa that are 0 over multiple samples
X = microbe[rowSums(microbe == 0) <= 6, ]
Y = NMR[rowSums(NMR == 0) <= 6, ]

# transform ASV table
# option 1: log transform
X = log(1 + X, base=10)
Y = log(1 + Y, base=10)

# option 2: vst (microbes only)
X <- varianceStabilizingTransformation(X, blind = TRUE, fitType = "mean")

Y <- scale(Y)

# order columns so they match
X <- X[ , mixedsort(colnames(X))]
Y <- Y[ , mixedsort(colnames(Y))]

# look for association between the two matrices using ade4 package
pca1 = dudi.pca(t(Y), scal = TRUE, scann = FALSE)
pca2 = dudi.pca(t(X), scal = TRUE, scann = FALSE)
rv1 = RV.rtest(pca1$tab, pca2$tab, 999)

# sparse CCA
ccaRes = CCA(t(X), t(Y), penaltyx = 0.2, penaltyz = 0.05)
ccaRes

# to plot PCA triplot

# extract significant taxa and metabolites
sig_taxa <- rownames(X[ccaRes$u != 0, ])
sig_metab <- rownames(Y[ccaRes$v != 0, ])

# combine these for column name list
columns <- c(sig_taxa, sig_metab)

combined <- cbind(t(X[ccaRes$u != 0, ]), t(Y[ccaRes$v != 0, ]))
colnames(combined) <- columns
pca_res <- dudi.pca(combined, scannf = F, nf = 3)

site <- rownames(pca_res$li)
feature_type <- grepl("[a-z]", colnames(combined))
feature_type <- ifelse(feature_type, "ASV", "Metabolite")
sample_info <- data.frame(pca_res$li, site)
feature_info <- data.frame(pca_res$c1, feature = feature_type)

ggplot() + geom_point(data = sample_info, aes(x = Axis1, y = Axis2, col = factor(mixedsort(as.numeric(site)))), size = 3) +
  geom_point(data = feature_info,aes(x = 10 * CS1, y = 10 * CS2, fill = feature), 
             size = 2, shape = 23) +
  scale_color_brewer(palette = "Spectral") +
  scale_fill_manual(values = c("#a6d854", "#e78ac3")) +
  coord_fixed(sqrt(pca_res$eig[2] / pca_res$eig[2])) +
  labs(x = sprintf("Axis1 [%s%% Variance]", 100 * round(pca_res$eig[1] / sum(pca_res$eig), 2)),
       y = sprintf("Axis2 [%s%% Variance]", 100 * round(pca_res$eig[2] / sum(pca_res$eig), 2)), 
       fill="Feature Type", col="Site") + theme_classic()

# for labels
geom_label_repel(data = feature_info,
                 aes(x = 10 * CS1, y = 10 * CS2, label = rownames(feature_info), fill = feature_type),
                 size = 2, segment.size = 0.3,
                 label.padding = unit(0.1, "lines"), label.size = 0) +
  
  # save significant features as CSVs
  write.csv(sig_taxa, file="sCCA_vst_nmrscale_3_sigtaxa.csv")
write.csv(sig_metab, file="sCCA_vst_nmrscale_3_metabs.csv")
